# Supplementary material for: A Recurrent Inflammatory Myofibroblastic Tumor-like Lesion of the Splenic Capsule in a Kitten: Clinical, Microscopic and Ultrastructural Description
Source: Vet Sci. 2021 Nov 12;8(11):275. doi: 10.3390/vetsci8110275 (PMC8621069; doi:10.3390/vetsci8110275)
Supplement: Supplementary file 1 [file vetsci-08-00275-s001.zip]

Archive with 1 entries (1 files):
- vetsci-1405552-supplementary.pdf
